# Supplementary material for: PPP1R12B inhibits cell proliferation by inducing G0/G1 phase arrest via PAK2/β-catenin axis in hepatocellular carcinoma
Source: Front Cell Dev Biol. 2025 Jun 19;13:1621705. doi: 10.3389/fcell.2025.1621705 (PMC12222077; doi:10.3389/fcell.2025.1621705)
Supplement: Supplementary file 3 [file Table1.xlsx]

## Sheet: Table S1
	PPP1R12B	PPP1R12B	PatientID	AdmissionTime	DischargeTime	OpreationDate	RFS01	RFS	RFSday	RFSM	OS01	OS	Osday	OSM	Recurrence	CancerType	Pathology	Differentiation	Location	CancerType.1	TumorSize_cm	TumorSizeLagestTumor	TumorSize_grade	TumorNumber	TumorNumber..2	TNM	TNM	T	ExtrahepaticMetastasis	SiteofExtrahepaticMetastases	LymphaticMetastasis	Gender	Age	LiverCirrhosis	Caspsule	TypeofLiverCirrhosis	HepatitisB	HepatitisC	Hemangioma	BileDuctThrombi	VascularTumorEmboli	IHE_Hepar.1	IHE_HBsAg	IHE_CK18	IHE_CK19	IHE_CK34	IHE_GPC3	IHE_EPCAM	CEA
2-A4	Low&Medium	0	89581	2011-02-04	2011-02-25	2011-02-18	1	2011-04-01	42	1.4	1	2011-05-01	72	2.4	0	1	1	3	1	1	9	9	1	1	0	I B	1	T1b	0		0	1	42	1	1	2	1	0	0	0	1		NA	NA		NA		NA	NA
2-A5	Low&Medium	0	89802	2011-02-21	2011-03-10	2011-03-01	0	2018-03-01	2557	85.2	0	2018-03-01	2557	85.2	0	1	1	3	3	1	12	12	1	1	0	I B	1	T1b	0		0	1	51	1		NA	1	0	0	0	0		NA	NA		NA		NA	0
2-A6	Low&Medium	0	90745	2011-03-17	2011-03-30	2011-03-21	0	2018-03-01	2537	84.6	0	2018-03-01	2537	84.6	1	2		2~4	2	3	5.2	5	0	2	1	II	2	T2	0		0	1	33	0	0	NA	1	0	0	0	0		NA	NA		NA		NA	0
2-A7	Low&Medium	0	95094	2011-07-04	2011-07-15	2011-07-07	1	2011-09-01	56	1.9	1	2012-12-01	513	17.1	0	1	1	3	1	1	10	10	1	1	0	I B	1	T1b	0		0	2	65	0		NA	1	0	0	0	0		NA	NA		NA		NA	0
2-A8	Low&Medium	0	95544	2011-07-14	2011-08-09	2011-07-26	1	2012-03-01	219	7.3	1	2013-01-01	525	17.5	0	2		2~3	2	3	9	9	1	1	0	IV B	4	T1b	1	bone	0	1	54	0	0	NA	1	0	0	0	0		NA	NA		NA		NA	0
2-B2	Low&Medium	0	96214	2011-08-01	2011-08-12	2011-08-04	1	2013-04-01	606	20.2	1	2014-05-01	1001	33.4	0	1	1	3	2	1	4	4	0	1	0	IV B	4	T1b	1	lung	0	1	65	0		NA	1	0	0	0	0		NA	NA		NA		NA	0
2-B3	Low&Medium	0	97189	2011-08-27	2011-09-06	2011-08-31	1	2014-05-01	974	32.5	1	2015-09-13	1474	49.1	0	1	4	3	2	1	5	5	0	1	0	I B	1	T1b	0		0	1	58	0	1	NA	1	0	0	0	0		NA	NA		NA		NA	0
2-B6	Low&Medium	0	117829	2011-12-27	2012-01-12	2012-01-05	1	2014-01-15	741	24.7	1	2014-07-10	917	30.6	0	1	1	3	4	1	6.4	6	1	2	1	III A	3	T3	0		0	1	81	0		NA	1	0	0	0	0		NA	NA		NA		NA	0
2-C2	High	1	119409	2012-02-17	2012-03-09	2012-02-28	1	2013-07-01	489	16.3	1	2014-02-01	704	23.5	0	1	3	2	2	1	3	3	0	1	0	I B	1	T1b	0		0	1	63	1	0	NA	1	0	0	0	0		NA	NA		NA		NA	0
2-C3	Low&Medium	0	119492	2012-02-20	2012-03-08	2012-02-28	0	2017-11-17	2089	69.6	0	2018-03-01	2193	73.1	0	1	1	3	2	1	12	12	1	1	0	I B	1	T1b	0	0	0	1	46	0	0	NA	1	0	0	0	1	0	NA	NA	0	NA	0	NA	0
2-C4	High	1	119946	2012-03-02	2012-03-16	2012-03-09	1	2017-02-01	1790	59.7	0	2018-03-01	2183	72.8	0	1	3	2	2	1	8.6	8	1	2	1	IV B	4	T3	1	other	0	1	64	1	0	1	1	0	1	0	0	0	NA	NA	0	NA	0	NA	0
2-C5	Low&Medium	0	121692	2012-04-13	2012-05-02	2012-04-19	1	2013-05-01	377	12.6	1	2013-12-20	610	20.3	0	1	1	3	2	1	10	10	1	1	0	IV B	4	T1b	1	other	0	1	61	0	0	NA	1	0	0	0	0	0	NA	NA	0	NA	0	NA	NA
2-D1	Low&Medium	0	122991	2012-07-02	2012-07-20	2012-07-12	1	2012-12-20	161	5.4	1	2013-01-15	187	6.2	0	1	1	3	2	3	5	5	0	1	0	I B	1	T1b	0	0	0	1	51	1	0	2	1	0	0	0	1	0	NA	NA	0	NA	0	NA	0
2-D2	Low&Medium	0	123107	2012-05-18	2012-05-31	2012-05-22	1	2016-09-01	1563	52.1	0	2018-03-01	2109	70.3	0	1	1	3	2	1	3	3	0	1	0	I B	1	T1b	0	0	0	1	50	1	0	2	1	0	0	0	0	0	NA	NA	0	NA	0	NA	0
2-D5	High	1	123867	2012-07-06	2012-07-19	2012-07-10	1	2012-12-01	144	4.8	1	2013-07-03	358	11.9	0	1	1	3	2	1	15	15	1	1	0	I B	1	T1b	0	0	0	1	55	1	0	2	1	0	0	0	1	0	NA	NA	0	NA	0	NA	0
2-D6	High	1	123966	2012-06-08	2012-06-21	2012-06-13	1	2017-03-01	1722	57.4	1	2018-02-01	2059	68.6	0	1	1	3	2	1	2.5	2.5	0	1	0	I B	1	T1b	0	0	0	1	38	0	0	NA	1	0	0	0	0	0	NA	NA	0	NA	0	NA	NA
2-D7	High	1	124044	2012-06-11	2012-06-23	2012-06-15	0	2018-03-01	2085	69.5	0	2018-03-01	2085	69.5	0	1	5	3	2	1	3	3	0	1	0	I B	1	T1b	0	0	0	1	70	1	1	2	1	0	0	0	0	0	NA	NA	0	NA	0	NA	1.8
2-E1	High	1	124090	2012-06-11	2012-07-02	2012-06-20	1	2014-07-02	742	24.7	1	2017-03-06	1720	57.3	0	1	3	2~3	2	1	4	4	0	1	0	I B	1	T1b	0	0	0	1	82	0	0	NA	1	0	0	0	0	0	NA	NA	0	NA	0	NA	0
2-E2	High	1	124148	2012-06-13	2012-06-26	2012-06-18	1	2015-10-15	1214	40.5	1	2017-01-25	1682	56.1	0	1	3	2	2	1	12	12	1	1	0	I B	1	T1b	0	0	0	1	56	0	1	NA	1	0	0	0	0	0	NA	NA	0	NA	0	NA	0
2-E4	Low&Medium	0	124298	2012-06-18	2012-07-06	2012-06-25	1	2015-10-15	1207	40.2	1	2016-12-30	1649	55	0	1	4	3	2	1	8	8	1	1	0	I B	1	T1b	0	0	0	2	58	1	0	2	0	1	0	0	0	0	NA	NA	0	NA	0	NA	0
2-E7	Low&Medium	0	124953	2012-07-03	2012-07-17	2012-07-09	1	2014-07-07	728	24.3	1	2015-10-27	1205	40.2	0	2	0	2~3	1	3	10	10	1	1	0	I B	1	T1b	0	0	0	1	54	0	0	NA	1	0	0	0	0	0	NA	NA	0	NA	0	NA	0
2-F1	Low&Medium	0	125688	2012-07-20	2012-07-31	2012-07-25	1	2012-10-25	92	3.1	1	2013-06-03	313	10.4	0	1	1	3	2	1	10	10	1	1	0	IV B	4	T1b	1	lung	0	1	52	1	0	NA	1	0	0	0	0	0	NA	NA	0	NA	0	NA	0
2-F3	High	1	128048	2012-09-17	2012-09-27	2012-09-20	1	2014-11-14	785	26.2	1	2015-03-01	892	29.7	0	1	3	3	4	1	4_3_1	4	0	3	1	IV B	4	T2	1	abdomina	0	1	64	0	0	NA	1	0	0	0	1	0	NA	NA	0	NA	0	NA	0
2-F4	Low&Medium	0	128931	2012-10-12	2012-11-10	2012-10-23	1	2013-02-01	101	3.4	1	2013-03-11	139	4.6	0	1	1	3	1	1	3	3	0	1	0	I B	1	T1b	0	0	0	1	56	0	0	NA	1	0	0	1	0	0	NA	NA	0	NA	0	NA	0
2-F7	Low&Medium	0	129219	2012-10-19	2012-11-09	2012-10-25	1	2014-11-24	760	25.3	1	2015-02-01	829	27.6	0	1	1	3	2	1	6	6	1	1	0	I B	1	T1b	0	0	0	1	42	1	0	1	1	0	0	0	0	0	NA	NA	0	NA	0	NA	0
2-G1	Low&Medium	0	131276	2012-12-10	2012-12-27	2012-12-13	0	2018-03-01	1904	63.5	0	2018-03-01	1904	63.5	0	1	0	0	2	1	11	11	1	1	0	I B	1	T1b	0	0	0	1	50	1	1	NA	1	0	0	0	0	0	NA	NA	0	NA	0	NA	0
3-A1	Low&Medium	0	133205	2013-02-16	2013-02-28	2013-02-18	1	2013-05-01	72	2.4	1	2013-11-01	256	8.5	0	1	1	3	2	1	12	12	1	1	0	I B	1	T1b	0	0	0	1	44	1	1	1	1	0	0	0	0	1	1	0	0	1	1	NA	0
3-A2	Low&Medium	0	136138	2013-04-27	2013-05-14	2013-05-06	1	2014-12-01	574	19.1	1	2015-06-03	758	25.3	0	1	3	2	2	1	8	8	1	1	0	I B	1	T1b	0	0	0	1	73	0	1	NA	1	0	0	0	0	1	0	1	0	1	1	NA	0
3-A7	Low&Medium	0	86130	2010-10-25	2010-11-05	2010-10-28	1	2011-04-01	155	5.2	1	2011-10-01	338	11.3	0	1	1	4	2	1	5	5	0	1	0	I B	1	T1b	0	0	0	1	48	1	0	NA	1	0	0	0	0	0	NA	NA	0	NA	0	NA	0
3-B2	Low&Medium	0	136144	2013-04-27	2013-05-10	2013-05-02	0	2018-03-01	1764	58.8	0	2018-03-01	1764	58.8	0	1	3	2	2	1	2	2	0	1	0	I A	1	T1a	0	0	0	1	62	0	0	NA	1	0	0	0	0	1	0	1	0	1	1	NA	NA
3-B3	Low&Medium	0	77159	2010-01-19	2010-02-08	2010-01-22	1	2010-02-28	37	1.23333	1	2010-04-01	69	2.3	0			2~3	4		6	6		1					0	0	0	1	55	1		1	1	0	0	1	0
3-B4	High	1	78162	2010-02-27	2010-03-26	2010-03-17	1	2012-06-01	807	26.9	0	2018-03-01	2906	96.9	0	1	3	3	2	1	13	13	1	1	0	I B	1	T1b	0	0	0	1	48	0	0	NA	1	0	0	0	1	0	NA	NA	0	NA	0	NA	0
3-B6	Low&Medium	0	81661	2010-06-11	2010-06-21	00:00:00	0	2018-03-01	2820	94	0	2018-03-01	2820	94	0	1	1	3	3	1	5.2	5.2	1	1	0	I B	1	T1b	0	0	0	2	46	1	0	2	1	0	0	0	0	0	NA	NA	0	NA	0	NA	1
3-C2	Low&Medium	0	136627	2013-05-10	2013-05-24	2013-05-14	0	2018-03-01	1752	58.4	0	2018-03-01	1752	58.4	0	1	1	3~4	2	1	7.6	7.6	1	1	0	IV B	4	T1b	1	diaphragm	0	1	59	1	1	NA	1	0	0	0	1	1	1	1	0	1	1	NA	0
3-C4	Low&Medium	0	78208	2010-03-01	2010-03-20	2010-03-10	1	2010-08-12	155	5.2	1	2010-12-01	266	8.9	0	1	1	3	2	1	14	14	1	1	0	I B	1	T1b	0	0	0	1	45	1	0	NA	1	0	0	0	0	0	NA	NA	0	NA	0	NA	0
3-C6	Low&Medium	0	82261	2010-06-28	2010-07-12	2010-07-01	1	2010-11-01	123	4.1	1	2011-07-15	379	12.6333				3	2		12	12	1						0		1	1	34	1			1	0	0	0	1								1.9
3-C7	High	1	86340	2010-11-01	2010-11-18	2010-11-08	1	2014-06-01	1301	43.4	1	2015-01-04	1518	50.6	0	1	1	3	2	1	5	5	0	1	0	I B	1	T1b	0	0	0	2	80	1	0	1	0	0	0	0	0	0	NA	NA	0	NA	0	NA	0
3-D4	Low&Medium	0	78393	2010-03-06	2010-03-20	2010-03-11	1	2010-08-11	153	5.1	1	2011-04-28	413	13.8	0	1	2	3	1	1	7	7	1	1	1	I B	1	T1b	0	0	0	1	42	1	0	2	1	0	0	0	1	0	NA	NA	0	NA	0	NA	0
3-D5	High	1	79866	2010-04-19	2010-05-10	2010-04-27	1	2010-06-19	53	1.8	1	2010-08-19	114	3.8	0	1	1	2~3	2	1	15	15	1	1	1	I B	1	T1b	0	0	0	1	66	1	0	1	1	0	0	0	0	0	NA	NA	0	NA	0	NA	NA
3-D6	Low&Medium	0	82394	2010-07-05	2010-07-27	2010-07-07	1	2010-09-01	56	1.9	1	2010-09-01	56	1.9	0	1	1	3	2	1	9.5	9.5	1	1	0	I B	1	T1b	0	0	0	1	48	1	0	2	1	0	1	0	1	0	NA	NA	0	NA	0	NA	0
3-D7	Low&Medium	0	86564	2010-11-05	2010-11-24	2010-11-15	1	2011-12-01	381	12.7	0	2018-03-01	2663	88.7667	1			2～3	2		7	7	1			I B	1		0		0	1	65	0			1	0	0	0	0								3.5
3-E1	Low&Medium	0	135799	2013-04-19	2013-05-02	2013-04-23	1	2015-01-05	622	20.7	0	2018-03-01	1773	59.1	0	1	3	2	2	1	3	3	0	1	0	IV B	4	T1b	1	lung	0	1	65	1	0	NA	1	0	0	0	0	1	1	1	0	1	0	NA	0
3-E2	Low&Medium	0	137170	2013-05-23	2013-06-04	2013-05-27	0	2018-03-01	1739	58	0	2018-03-01	1739	58	0	1	2	3	2	1	4.5	4.5	0	1	0	I B	1	T1b	0	0	0	2	68	0	0	NA	1	0	0	0	0	1	1	1	0	1	1	NA	0
3-E3	High	1	77230	2010-01-21	2010-02-05	2010-01-25	1	2010-03-01	35	1.2	1	2010-03-25	59	2	0	1	1	3	2	1	11	11	1	1	1	I B	1	T1b	0	0	0	1	43	1	0	2	1	0	0	0	1	0	NA	NA	0	NA	0	NA	0
3-E5	Low&Medium	0	79899	2010-04-20	2010-05-05	2010-04-22	0	2018-03-01	2870	95.7	0	2018-03-01	2870	95.7	0	1	1	2~3	2	1	6	6	1	1	0	I B	1	T1b	0	0	0	1	49	0	0	NA	1	0	0	0	0	0	NA	NA	0	NA	0	NA	0
3-E6	High	1	82537	2010-07-06	2010-07-27	2010-07-13	1	2015-07-14	1827	60.9	1	2016-04-01	2089	69.6333	0			3	2		6	6	1	1					1	other	0	2	75	0			0	0	0	0	0								3.5
3-F1	Low&Medium	0	135985	2013-04-24	2013-05-20	2013-05-09	1	2013-12-01	206	6.9	1	2014-02-02	269	9	0	1	1	3	2	1	13	13	1	1	0	I B	1	T1b	0	0	0	2	89	0	1	NA	1	0	0	0	1	1	0	1	0	1	1	NA	NA
3-F2	Low&Medium	0	138029	2013-06-13	2013-06-27	2013-06-18	0	2018-03-01	1717	57.2	0	2018-03-01	1717	57.2	0	1	1	0	1	1	6	6	1	1	0	I B	1	T1b	0	0	0	1	44	0	0	NA	1	0	0	0	1	1	1	1	0	1	1	NA	0
3-F4	Low&Medium	0	78578	2010-04-27	2010-05-05	00:00:00	1	2010-06-05	39	1.3	1	2010-07-02	66	2.2	0	1	1	3	2	1	12	12	1	1	1	IV B	4	T1b	1	lung	NA	2	37	0	0	NA	1	0	0	0	1	0	NA	NA	0	NA	0	NA	0
3-F5	High	1	79957	2010-04-22	2010-05-05	2010-04-26	1	2011-01-01	250	8.3	1	2011-04-01	340	11.3	0	1	3	2~3	1	1	7	7	1	1	0	I B	1	T1b	0	0	0	1	50	0	0	NA	1	0	0	0	0	1	1	1	0	1	灶+	NA	0
3-F6	Low&Medium	0	84575	2010-10-26	2010-11-08	2010-10-29	0	2018-03-01	2680	89.3	0	2018-03-01	2680	89.3	0	1	4	3	1	1	5	5	0	1	0	I B	1	T1b	0	0	0	1	51	1	0	NA	1	0	0	0	0	0	NA	NA	0	NA	0	NA	0
3-G2	Low&Medium	0	138249	2013-06-18	2013-07-03	2013-06-26	0	2018-03-01	1709	57	0	2018-03-01	1709	57	0	1	4	1	2	1	1.8	1.8	0	1	0	I A	1	T1a	0	0	0	1	46	0	1	NA	1	0	0	0	0	0	0	0	0	1	0	NA	0
3-G4	Low&Medium	0	78823	2010-03-19	2010-04-12	2010-03-30	1	2013-03-22	1088	36.2667	1	2014-03-21	1452	48.4	1	1		2	2	1	6	6	1	1					0	0	0	1	77	1		2	1	0	0	0	0								2.6
4-A1	Low&Medium	0	87016	2010-11-18	2010-12-02	2010-11-23	0	2018-03-01	2655	88.5	0	2018-03-01	2655	88.5	0	1	3	2	2	1	2.5	2.5	0	1	0	I B	1	T1b	0	0	0	1	42	0	0	NA	1	0	1	0	0	0	NA	NA	0	NA	0	NA	0
4-A2	Low&Medium	0	87090	2010-11-22	2010-12-06	2010-11-25	0	2018-03-01	2653	88.4	0	2018-03-01	2653	88.4	0	1	2	4	2	1	4	4	0	1	0	I B	1	T1b	0	0	0	1	44	0	0	NA	1	0	0	0	0	0	NA	NA	0	NA	0	NA	0
4-A3	High	1	87138	2010-11-22	2010-12-06	2010-11-25	0	2018-03-01	2653	88.4	0	2018-03-01	2653	88.4	0	1	1	3	1	1	8	8	1	1	0	I B	1	T1b	0	0	0	1	46	0	0	NA	1	0	0	0	0	0	NA	NA	0	NA	0	NA	0
4-A5	High	1	89335	2011-02-09	2011-02-21	2011-02-12	1	2014-02-01	1085	36.2	1	2014-06-01	1205	40.2	0	1	2	3	1	1	10	10	1	1	0	IV A	4	T1b	0	0	1	1	60	0	0	NA	0	0	0	1	0	0	NA	NA	0	NA	0	NA	0
4-B1	Low&Medium	0	89863	2011-02-22	2011-03-07	2011-02-28	1	2011-07-01	123	4.1	1	2012-09-01	551	18.4	0	1	1	3	1	1	6	6	1	1	0	IV B	4	T1b	1	lung	0	1	43	1	0	NA	1	0	0	0	0	0	NA	NA	0	NA	0	NA	0
4-B2	Low&Medium	0	89990	2011-02-25	2011-03-11	2011-03-04	1	2011-05-01	58	1.9	1	2011-06-01	89	3	0	1	1	3	2	1	4	4	0	1	0	IV A	4	T1b	0	0	1	1	29	1	0	2	1	0	0	0	1	0	NA	NA	0	NA	0	NA	0
4-B4	High	1	90125	2011-03-01	2011-03-14	2011-03-03	0	2018-03-01	2555	85.2	0	2018-03-01	2555	85.2	0	1	1	3	2	1	7	7	1	1	0	I B	1	T1b	0	0	0	1	44	1	0	2	1	0	0	0	1	0	NA	NA	0	NA	0	NA	0
4-B5	High	1	90301	2011-03-07	2011-03-19	2011-03-10	0	2018-03-01	2548	84.9	0	2018-03-01	2548	84.9	0	1	1	3	2	1	6	6	1	1	0	I B	1	T1b	0	0	0	1	54	1	0	NA	1	0	0	0	0	0	NA	NA	0	NA	0	NA	0
4-B6	High	1	90336	2011-03-07	2011-03-17	2011-03-09	1	2011-06-01	84	2.8	1	2015-05-01	1514	50.5	0	2	0	2~3	1	3	6	6	1	1	0	I B	1	T1b	0	0	0	1	66	1	0	4	1	0	0	0	0	0	NA	NA	0	NA	0	NA	0
4-B7	High	1	90361	2011-03-07	2011-03-23	2011-03-14	0	2018-03-01	2544	84.8	0	2018-03-01	2544	84.8	0	1	1	3	2	1	3	3	0	1	0	I B	1	T1b	0	0	0	1	62	1	0	2	1	1	0	0	1	0	NA	NA	0	NA	0	NA	0
4-C1	High	1	90403	2011-03-09	2011-03-26	2011-03-17	0	2018-03-01	2541	84.7	0	2018-03-01	2541	84.7	0	1	1	3	2	1	10	10	1	1	0	I B	1	T1b	0	0	0	1	56	1	0	2	1	0	0	0	0	0	NA	NA	0	NA	0	NA	0
4-C2	Low&Medium	0	90494	2011-03-10	2011-03-25	2011-03-16	1	2012-01-01	291	9.7	1	2012-04-01	382	12.7	0	1	1	3	2	1	9	9	1	1	0	I B	1	T1b	0	0	0	1	57	1	0	2	1	0	0	0	1	0	NA	NA	0	NA	0	NA	NA
4-C3	High	1	90502	2011-03-10	2011-03-23	2011-03-15	0	2018-03-01	2543	84.8	0	2018-03-01	2543	84.8	0	1	1	3	2	1	4	4	0	1	0	I B	1	T1b	0	0	0	1	59	1	0	NA	1	0	0	0	0	0	NA	NA	0	NA	0	NA	0
4-C4	Low&Medium	0	90598	2011-03-14	2011-03-25	2011-03-17	1	2011-05-10	54	1.8	0	2018-03-01	2541	84.7	0	1	1	3	1	1	14	14	1	1	0	I B	1	T1b	0	0	0	1	44	0	0	NA	1	0	0	0	1	0	NA	NA	0	NA	0	NA	NA
4-C5	High	1	90693	2011-03-16	2011-04-06	2011-03-28	1	2011-05-01	34	1.1	1	2011-05-05	38	1.3	0	3	2	3~4	2	4	10_8	10	1	2	1	IV B	4	T3	1	abdomina	0	1	55	1	0	2	1	0	0	0	0	0	NA	NA	0	NA	0	NA	0
4-C6	Low&Medium	0	90934	2011-03-22	2011-04-06	2011-03-28	1	2011-06-01	65	2.2	1	2011-08-21	146	4.9	0	1	1	3	3	1	8	8	1	1	0	I B	1	T1b	0	0	0	1	58	1	0	2	1	0	0	0	1	0	NA	NA	0	NA	0	NA	0
4-D2	Low&Medium	0	91248	2011-03-30	2011-04-13	2011-04-06	1	2011-06-01	56	1.9	1	2011-07-01	86	2.9	0	1	1	4	2	1	10	10	1	1	0	I B	1	T1b	0	0	0	1	49	0	0	NA	1	0	0	0	1	0	NA	NA	0	NA	0	NA	0
4-D3	Low&Medium	0	91418	2011-04-06	2011-04-19	2011-04-11	1	2014-02-01	1027	34.2	1	2015-10-01	1634	54.5	0	1	3	2	2	1	9	9	1	1	0	I B	1	T1b	0	0	0	1	24	0	0	NA	1	0	0	0	0	0	NA	NA	0	NA	0	NA	0
4-D4	Low&Medium	0	91662	2011-04-11	2011-04-26	2011-04-18	0	2018-03-01	2509	83.6	0	2018-03-01	2509	83.6	0	1	1	3	2	1	8	8	1	1	0	I B	1	T1b	0	0	0	2	26	0	0	NA	0	0	0	0	0	0	NA	NA	0	NA	0	NA	0
4-D5	Low&Medium	0	91926	2011-04-18	2011-05-06	2011-04-25	1	2011-07-22	88	2.9	1	2012-02-01	282	9.4	0	1	1	3	2	1	15_5	15	1	2	1	III A	3	T3	0	0	0	1	65	0	1	NA	1	0	0	0	0	0	NA	NA	0	NA	0	NA	0
4-D6	Low&Medium	0	91935	2011-04-18	2011-04-30	2011-04-21	0	2018-03-01	2506	83.5	0	2018-03-01	2506	83.5	0	1	1	3	2	1	13_2.5	13	1	2	1	III A	3	T3	0	0	0	1	57	1	0	2	1	0	0	0	0	0	NA	NA	0	NA	0	NA	0
4-E1	Low&Medium	0	92311	2011-04-26	2011-05-09	2011-04-29	1	2013-06-01	764	25.5	1	2014-02-01	1009	33.6	0	1	1	3	1	1	5	5	0	1	0	I B	1	T1b	0	0	0	2	45	0	0	NA	1	0	0	0	0	0	NA	NA	0	NA	0	NA	0
4-E2	Low&Medium	0	92335	2011-04-27	2011-05-09	2011-04-29	1	2014-02-01	1009	33.6	1	2014-10-01	1251	41.7	0	1	4	3	2	1	10	10	1	1	0	IV B	4	T1b	1	lung	0	1	48	1	0	NA	1	0	0	0	0	0	NA	NA	0	NA	0	NA	0
4-E3	Low&Medium	0	92441	2011-04-29	2011-05-16	2011-05-05	0	2018-03-01	2492	83.1	0	2018-03-01	2492	83.1	0	1	1	3	2	1	8	8	1	1	0	I B	1	T1b	0	0	0	2	45	1	0	NA	1	0	0	0	0	0	NA	NA	0	NA	0	NA	0
4-E6	Low&Medium	0	93700	2011-05-30	2011-06-20	00:00:00	1	2011-07-01	32	1.1	1	2011-07-15	46	1.5	0	1	1	3	3	1	16	16	1	1	0	I B	1	T1b	0	0	0	1	53	0	0	NA	1	0	0	0	1	0	NA	NA	0	NA	0	NA	0
4-F1	Low&Medium	0	94105	2011-06-08	2011-06-21	2011-06-10	1	2013-05-01	691	23	1	2013-07-01	752	25.1	0	1	1	3	1	1	6.2	6.2	1	1	0	IV B	4	T1b	1	lung	0	1	58	0	0	NA	1	0	0	0	0	0	NA	NA	0	NA	0	NA	0
4-F2	Low&Medium	0	94398	2013-01-14	2011-06-29	00:00:00	0	2018-03-01	1872	62.4	0	2018-03-01	1872	62.4	0	1	1	3	2	1	4	4	0	1	0	I B	1	T1b	0	0	0	1	36	1	0	NA	1	0	0	0	0	0	NA	NA	0	NA	0	NA	NA
4-F3	High	1	94496	2011-06-18	2011-06-28	2011-06-21	1	2018-01-01	2386	79.5	0	2018-03-01	2445	81.5	0	1	5	2	2	1	4	4	0	1	0	I B	1	T1b	0	0	0	1	57	0	0	NA	1	0	1	0	0	0	NA	NA	0	NA	0	NA	NA
4-F4	Low&Medium	0	94643	2011-06-22	2011-07-08	2011-06-29	0	2018-03-01	2437	81.2333	0	2018-03-01	2437	81.2333	0	1		3	1	1	3.5	3.5	0	1		I B	1		0	0	0	1	77	1		2	1	0	0	0	0								3.9
4-F5	Low&Medium	0	94694	2011-06-23	2011-07-11	2011-07-02	1	2014-04-01	1004	33.5	1	2015-11-23	1605	53.5	1	1	1	3	2	1	8	8	1	1	0	I B	1	T1b	0	0	0	2	48	1	0	NA	1	0	0	0	0	0	NA	NA	0	NA	0	NA	1
4-F6	Low&Medium	0	94815	2011-06-27	2011-07-09	2011-06-30	0	2018-03-01	2436	81.2	0	2018-03-01	2436	81.2	0	1	1	3	1	1	8	8	1	1	0	I B	1	T1b	0	0	0	1	43	1	0	2	1	0	0	0	0	0	NA	NA	0	NA	0	NA	0
4-G3	Low&Medium	0	96188	2011-08-01	2011-08-15	2011-08-05	1	2017-06-01	2127	70.9	0	2018-03-01	2400	80	0	1	2	3	2	1	3	3	0	1	0	I B	1	T1b	0	0	0	1	47	1	0	2	1	0	0	0	0	0	NA	NA	0	NA	0	NA	0
5-A2	Low&Medium	0	97306	2011-08-31	2011-09-15	2011-09-05	1	2011-11-01	57	1.9	1	2012-01-04	121	4	0	1	1	3	4	1	12_5	12	1	2	1	IV B	4	T3	1	bone&lung	0	1	71	0	0	NA	1	0	0	0	0	0	NA	NA	0	NA	0	NA	0
5-A3	Low&Medium	0	97373	2011-09-01	2011-09-21	2011-09-05	0	2018-03-01	2369	79	0	2018-03-01	2369	79	0	1	1	3	2	1	8	8	1	1	0	I B	1	T1b	0	0	0	1	58	0	0	NA	1	0	0	0	0	0	NA	NA	0	NA	0	NA	0
5-A4	Low&Medium	0	97411	2011-09-02	2011-09-16	2011-09-07	1	2012-11-01	421	14	1	2015-12-24	1569	52.3	0	1	1	3	2	1	4	4	0	1	0	I B	1	T1b	0	0	0	1	40	0	0	NA	1	0	0	0	0	0	NA	NA	0	NA	0	NA	0
5-A6	High	1	97478	2011-09-05	2011-09-17	2011-09-07	1	2013-04-01	572	19.1	1	2014-04-01	937	31.2	0	1	1	3	1	1	3.4_2.4	3.4	0	2	1	IV B	4	T2	1	other	0	1	43	1	0	4	1	0	0	0	0	0	NA	NA	0	NA	0	NA	NA
5-B1	Low&Medium	0	97768	2011-09-13	2011-09-26	2011-09-19	1	2014-06-05	990	33	1	2015-01-01	1200	40	0	1	4	3	1	1	15	15	1	1	0	I B	1	T1b	0	0	0	1	49	1	1	NA	1	0	0	0	0	0	NA	NA	0	NA	0	NA	0
5-B2	High	1	97830	2011-09-14	2011-09-29	2011-09-22	1	2011-11-01	40	1.3	1	2012-01-07	107	3.6	0	1	1	3	1	1	12	12	1	1	0	IV B	4	T1b	1	bone	0	1	55	1	0	2	1	0	0	0	1	0	NA	NA	0	NA	0	NA	0
5-B3	Low&Medium	0	98048	2011-09-21	2011-10-12	2011-09-23	0	2018-03-01	2351	78.4	0	2018-03-01	2351	78.4	0	1	1	3	2	1	7	7	1	1	0	I B	1	T1b	0	0	0	1	69	1	0	2	0	0	0	0	0	0	NA	NA	0	NA	0	NA	NA
5-B4	High	1	97986	2011-09-19	2011-09-28	2011-09-21	0	2018-03-01	2353	78.4	0	2018-03-01	2353	78.4	0	1	1	3	2	1	3_2	3	0	2	1	II	2	T2	0	0	0	2	56	1	0	2	1	0	0	0	0	0	NA	NA	0	NA	0	NA	0
5-B5	Low&Medium	0	98155	2011-09-23	2011-10-04	2011-09-27	1	2012-07-01	278	9.3	1	2012-12-25	455	15.2	0	1	1	3	2	1	8	8	1	1	0	I B	1	T1b	0	0	0	2	42	0	0	NA	1	0	0	0	0	0	NA	NA	0	NA	0	NA	0
5-C3	Low&Medium	0	99597	2011-11-03	2011-11-21	2011-11-10	1	2012-01-01	52	1.7	1	2012-12-01	387	12.9	0	1	5	3	2	1	8	8	1	1	0	I B	1	T1b	0	0	0	2	41	0	0	NA	1	0	0	0	0	0	NA	NA	0	NA	0	NA	0
5-C4	High	1	99785	2011-11-08	2011-11-17	2011-11-10	0	2018-03-01	2303	76.8	0	2018-03-01	2303	76.8	0	1	1	3	2	1	3	3	0	1	0	I B	1	T1b	0	0	0	1	55	1	0	NA	1	0	0	0	0	0	NA	NA	0	NA	0	NA	0
5-C5	Low&Medium	0	99930	2011-11-11	2011-11-28	40862	0	2018-03-01	2298	76.6	0	2018-03-01	2298	76.6	0	1	1	3	2	1	8	8	1	1	0	I B	1	T1b	0	0	0	2	52	1	0	2	1	0	0	0	0	0	NA	NA	0	NA	0	NA	NA
5-C6	Low&Medium	0	99998	2011-11-14	2011-11-30	2011-11-18	1	2013-05-01	530	17.7	1	2014-06-01	926	30.9	0	1	1	3	1	1	18	18	1	1	0	I B	1	T1b	0	0	0	1	51	0	0	NA	1	0	0	0	0	0	NA	NA	0	NA	0	NA	0
5-C7	Low&Medium	0	116436	2017-06-29	2017-07-13	2017-07-05	1	2017-09-01	58	1.9	0	2018-03-01	239	8	0	1	1	3	2	1	3.5	3.5	0	1	0	I B	1	T1b	0	0	0	1	48	1	0	1	1	0	0	0	0	0	NA	NA	0	NA	0	NA	NA
5-D1	Low&Medium	0	116592	2011-11-23	2011-12-10	2011-11-30	1	2012-01-01	32	1.1	1	2012-03-01	92	3.1	0	2	0	2~3	2	3	5	5	0	1	0	I B	1	T1b	0	0	0	1	62	0	0	0	1	0	0	0	1	0	NA	NA	0	NA	0	NA	0
5-D2	Low&Medium	0	117035	2011-12-05	2011-12-28	2011-12-13	0	2018-03-01	2270	75.7	0	2018-03-01	2270	75.7	0	1	3	2	2	1	4.6	4.6	0	1	0	I B	1	T1b	0	0	0	1	73	0	0	NA	1	0	0	0	0	0	NA	NA	0	NA	0	NA	0
5-D5	Low&Medium	0	117827	2011-12-27	2012-01-09	2014-12-03	0	2018-03-01	1184	39.5	0	2018-03-01	1184	39.5	0	1	1	3	1	1	13	13	1	1	0	I B	1	T1b	0	0	0	1	60	0	0	NA	1	0	0	0	0	0	NA	NA	0	NA	0	NA	0
5-D6	Low&Medium	0	118230	2012-01-19	2012-01-25	2012-01-13	0	2018-03-01	2239	74.6	0	2018-03-01	2239	74.6	0	1	1	3	2	1	2.5	2.5	0	1	0	I B	1	T1b	0	0	0	1	40	1	0	2	0	0	1	0	0	0	NA	NA	0	NA	0	NA	NA
5-D7	Low&Medium	0	118292	2012-01-11	2012-01-20	2012-01-12	1	2012-04-01	80	2.7	1	2013-05-14	488	16.3	0	1	2	3	2	1	12	12	1	1	0	I B	1	T1b	0	0	0	1	66	0	0	NA	1	0	0	0	0	0	NA	NA	0	NA	0	NA	0
5-E1	High	1	118861	2012-02-02	2012-02-13	2012-02-06	1	2012-04-01	55	1.8	1	2012-05-28	112	3.7	0	1	1	3	1	1	12	12	1	1	0	I B	1	T1b	0	0	0	1	65	0	0	NA	1	0	0	0	0	0	NA	NA	0	NA	0	NA	0
5-E2	Low&Medium	0	118919	2012-02-03	2012-02-15	2012-02-08	1	2014-03-13	764	25.5	1	2015-03-26	1142	38.1	0	1	1	3	2	1	4	4	0	1	0	I B	1	T1b	0	0	0	1	61	1	0	1	1	0	0	0	0	0	NA	NA	0	NA	0	NA	NA
5-E4	Low&Medium	0	119277	2012-02-13	2012-02-24	2012-02-16	1	2012-08-01	167	5.6	1	2012-12-10	298	9.9	0	1	1	3	2	1	12	12	1	1	0	IV B	4	T1b	1	kidney&bone&lung	0	1	40	1	0	2	1	0	0	0	0	0	NA	NA	0	NA	0	NA	0
5-E5	High	1	119299	2012-02-14	2012-02-27	2012-02-17	1	2015-03-26	1133	37.8	1	2017-02-01	1811	60.4	0	1	1	3	2	1	18_2.5	18	1	2	1	III A	3	T3	0	0	0	1	63	1	0	2	1	0	0	0	0	0	NA	NA	0	NA	0	NA	0
5-E6	Low&Medium	0	119364	2012-02-16	2012-02-28	2012-02-20	1	2013-08-16	543	18.1	1	2014-03-14	753	25.1	0	1	1	3	1	1	7	7	1	1	0	I B	1	T1b	0	0	0	2	42	0	0	NA	1	0	0	0	0	0	NA	NA	0	NA	0	NA	0
5-E7	Low&Medium	0	119366	2012-02-16	2012-02-28	2012-02-20	1	2012-04-01	41	1.4	1	2012-11-13	267	8.9	0	1	1	3	1	1	4	4	0	1	0	IV B	4	T1b	1	other	0	1	66	0	0	NA	1	0	0	0	0	0	NA	NA	0	NA	0	NA	0
5-F1	Low&Medium	0	119480	2012-02-20	2012-03-16	2012-03-05	1	2012-04-01	27	0.9	1	2012-04-15	41	1.4	0	1	3	2~3	1	1	3	3	0	1	0	I B	1	T1b	0	0	0	1	47	1	0	2	1	0	0	0	0	0	NA	NA	0	NA	0	NA	0
5-F2	Low&Medium	0	119548	2012-02-21	2012-03-14	2012-03-01	1	2014-03-01	730	24.3	0	2018-03-01	2191	73	0	1	1	3	2	1	10	10	1	1	0	I B	1	T1b	0	0	0	1	67	1	0	NA	1	0	1	0	0	0	NA	NA	0	NA	0	NA	0
5-F3	High	1	119750	2012-02-27	2012-03-12	2012-03-01	1	2012-06-01	92	3.1	1	2012-08-01	153	5.1	0	1	1	3	2	1	8	8	1	1	0	IV B	4	T1b	1	lung	0	1	53	1	0	1	1	0	0	0	0	0	NA	NA	0	NA	0	NA	0
5-F4	Low&Medium	0	119768	2012-02-27	2012-03-08	2012-03-01	1	2012-08-20	172	5.7	0	2018-03-01	2191	73	0	1	1	3	2	1	7	7	1	1	0	I B	1	T1b	0	0	0	1	44	1	0	2	1	0	0	0	0	0	NA	NA	0	NA	0	NA	0
5-F5	High	1	119866	2012-02-29	2012-03-20	2012-03-06	1	2015-04-07	1127	37.6	1	2017-01-28	1789	59.6	1	1	1	3	3	1	10	10	1	1	0	I B	1	T1b	0	0	0	1	49	1	0	2	1	0	0	0	0	0	NA	NA	0	NA	0	NA	0
5-F6	Low&Medium	0	120946	2012-03-26	2012-04-09	2012-03-29	1	2014-09-01	886	29.5	1	2015-01-20	1027	34.2	0	1	1	3	1	1	10	10	1	1	0	I B	1	T1b	0	0	0	1	64	0	0	NA	1	0	0	0	0	0	NA	NA	0	NA	0	NA	0
5-G1	Low&Medium	0	121209	2012-04-26	2012-05-11	2012-05-03	1	2014-05-22	749	25	1	2015-07-30	1183	39.4	0	1	2	3	1	1	5	5	0	1	0	I B	1	T1b	0	0	0	1	62	1	0	2	1	0	0	0	0	0	NA	NA	0	NA	0	NA	0
6-A2	High	1	122483	2012-05-03	2012-05-15	2012-05-08	0	2018-03-01	2123	70.8	0	2018-03-01	2123	70.8	0	1	3	2	2	1	6	6	1	1	0	I B	1	T1b	0	0	0	1	57	1	0	NA	1	0	0	0	0	0	NA	NA	0	NA	0	NA	0
6-B2	Low&Medium	0	122974	2012-05-16	2012-06-04	2012-05-21	1	2012-12-01	194	6.46667	1	2013-12-01	559	18.6333	0	3		2	2	3	4.5	4.5	0	1		I B	1		0	0	0	2	50	0			1	0	0	0	0								3.7
6-B4	Low&Medium	0	123072	2012-05-18	2012-06-04	2012-05-25	1	2012-09-01	99	3.3	1	2013-07-01	402	13.4	0	1	1	3	1	1	10	10	1	1	0	I B	1	T1b	0	0	0	1	68	0	0	NA	1	0	0	0	0	0	NA	NA	0	NA	0	NA	0
6-B7	Low&Medium	0	123192	2012-05-21	2012-05-31	2012-05-25	0	2018-03-01	2106	70.2	0	2018-03-01	2106	70.2	0	1	1	3	2	1	6	6	1	1	0	I B	1	T1b	0	0	0	1	79	0	0	NA	1	0	0	0	0	0	NA	NA	0	NA	0	NA	0
6-C4	Low&Medium	0	123552	2012-05-29	2012-06-13	2012-06-04	1	2014-01-08	583	19.4	1	2017-10-14	1958	65.3	0	1	1	3	2	1	4	4	0	1	0	IV B	4	T1b	1	bone	0	1	43	0	1	NA	1	0	0	0	0	0	NA	NA	0	NA	0	NA	0
6-C5	Low&Medium	0	123595	2012-05-30	2012-06-11	2012-06-01	1	2013-02-01	245	8.2	1	2013-07-10	404	13.5	0	1	1	3	2	1	10	10	1	1	0	I B	1	T1b	0	0	0	2	30	0	1	NA	1	0	0	0	0	0	NA	NA	0	NA	0	NA	0
6-C6	Low&Medium	0	123599	2012-05-30	2012-06-08	2012-06-01	1	2017-06-01	1826	60.9	0	2018-03-01	2099	70	0	1	3	2	2	1	5	5	0	1	0	I B	1	T1b	0	0	0	1	51	1	1	2	1	0	0	0	0	0	NA	NA	0	NA	0	NA	0
6-D2	High	1	123764	2012-06-04	2012-06-18	2012-06-08	0	2018-03-01	2092	69.7	0	2018-03-01	2092	69.7	0	1	1	3	1	1	8_1	8	1	2	1	IV B	4	T3	1	stomach	0	2	79	0	0	NA	1	0	0	0	0	0	NA	NA	0	NA	0	NA	0
6-D4	Low&Medium	0	123812	2012-06-05	2012-06-18	2012-06-08	0	2018-03-01	2092	69.7	0	2018-03-01	2092	69.7	0	1	1	3	1	1	4.2	4.2	0	1	0	I B	1	T1b	0	0	0	1	54	1	1	1	1	0	0	0	0	0	NA	NA	0	NA	0	NA	0
6-D6	Low&Medium	0	123932	2012-06-07	2012-06-21	2012-06-12	1	2015-10-15	1220	40.7	1	2017-11-01	1968	65.6	0	1	1	3	2	1	11	11	1	1	0	I B	1	T1b	0	0	0	1	49	0	1	NA	1	0	0	0	0	0	NA	NA	0	NA	0	NA	0
6-E2	Low&Medium	0	123980	2012-06-11	2012-06-25	2012-06-18	0	2018-03-01	2082	69.4	0	2018-03-01	2082	69.4	0	1	2	2	2	1	3	3	0	1	0	I B	1	T1b	0	0	0	1	67	0	1	NA	1	0	0	0	0	0	NA	NA	0	NA	0	NA	0
6-E5	High	1	124076	2012-06-11	2012-06-26	2012-06-18	0	2018-03-01	2082	69.4	0	2018-03-01	2082	69.4	0	1	1	3	2	1	5	5	0	1	0	I B	1	T1b	0	0	0	1	49	1	0	2	1	0	0	0	0	0	NA	NA	0	NA	0	NA	0
66-E7	Low&Medium	0	124391	2012-06-19	2012-07-02	2012-06-25	1	2013-09-01	433	14.4	1	2014-09-01	798	26.6	0	1	1	3	3	1	3_2.5	3	0	2	1	II	2	T2	0	0	0	1	65	1	0	4	1	0	0	0	0	0	NA	NA	0	NA	0	NA	0
6-F1	Low&Medium	0	124462	2012-06-20	2012-07-07	2012-06-28	0	2018-03-01	2072	69.1	0	2018-03-01	2072	69.1	0	1	5	3	1	1	8	8	1	1	0	I B	1	T1b	0	0	0	2	65	1	0	NA	1	0	0	0	0	0	NA	NA	0	NA	0	NA	0
6-F2	High	1	124539	2012-06-21	2012-07-09	2012-06-28	0	2018-03-01	2072	69.1	0	2018-03-01	2072	69.1	0	1	1	3	2	1	11	11	1	1	0	I B	1	T1b	0	0	0	1	69	0	1	NA	1	0	0	0	0	0	NA	NA	0	NA	0	NA	0
6-F5	Low&Medium	0	124856	2012-06-29	2012-07-14	2012-07-06	0	2018-03-01	2064	68.8	0	2018-03-01	2064	68.8	0	1	1	3	4	1	8_1	8	1	2	1	III A	3	T3	0	0	0	2	61	1	0	NA	1	0	0	0	0	0	NA	NA	0	NA	0	NA	0
6-G2	High	1	125207	2012-07-09	2012-07-23	2012-07-16	0	2018-03-01	2054	68.5	0	2018-03-01	2054	68.5	0	1	1	3	2	1	4	4	0	1	0	I B	1	T1b	0	0	0	1	75	0	0	NA	1	0	1	0	0	0	NA	NA	0	NA	0	NA	0
6-G3	Low&Medium	0	125423	2012-07-13	2012-07-28	2012-07-19	1	2012-09-01	44	1.5	1	2013-02-01	197	6.6	0	1	1	3	2	1	10	10	1	1	0	I B	1	T1b	0	0	0	1	60	1	0	2	1	0	0	0	0	0	NA	NA	0	NA	0	NA	0
7-A1	Low&Medium	0	125733	2012-07-23	2012-08-13	2012-07-31	0	2018-03-01	2039	68	0	2018-03-01	2039	68	0	1	3	3	2	1	4_4_2	4	0	3	1	II	2	T2	0	0	0	1	51	1	1	2	1	0	0	0	0	0	NA	NA	0	NA	0	NA	0
7-A2	Low&Medium	0	125759	2012-07-23	2012-08-08	2012-07-27	1	2012-09-01	36	1.2	1	2012-10-16	81	2.7	0	2	0	2~3	2	3	5	5	0	1	0	I B	1	T1b	0	0	0	2	54	1	0	2	1	0	0	0	0	0	NA	NA	0	NA	0	NA	0
7-A3	Low&Medium	0	125762	2012-07-23	2012-08-08	2012-07-26	1	2012-09-01	37	1.2	1	2012-09-23	59	2	0	1	1	3	2	1	7	7	1	1	0	I B	1	T1b	0		0	1	58	0	1	NA	1	0	0	0	0	0	NA	NA	0	NA	0	NA	0
7-A5	High	1	126223	2012-08-02	2012-08-24	2012-08-08	1	2015-08-01	1088	36.3	0	2018-03-01	2031	67.7	0	1	5	2	2	1	7	7	1	1	0	I B	1	T1b	0	0	0	1	76	1	0	2	1	0	0	0	0	0	NA	NA	0	NA	0	NA	NA
7-A6	Low&Medium	0	126752	2012-08-16	2012-08-27	2012-08-20	1	2013-08-01	346	11.5	0	2018-03-01	2019	67.3	0	1	1	3	1	1	4.5	4.5	0	1	0	IV B	4	T1b	1	abdomina	0	1	34	1	0	2	1	0	0	0	0	0	NA	NA	0	NA	0	NA	0
7-B1	High	1	127364	2012-08-30	2012-09-19	2012-09-06	1	2014-06-01	633	21.1	1	2014-09-18	742	24.7	0	1	3	2~3	2	1	4	4	0	1	0	I B	1	T1b	0	0	0	1	76	1	1	2	1	0	0	0	0	0	NA	NA	0	NA	0	NA	0
7-B6	High	1	128768	2012-10-09	2012-10-24	2012-10-16	1	2016-05-30	1322	44.1	0	2018-03-01	1962	65.4	0	1	1	3	2	1	3	3	0	1	0	I B	1	T1b	0	0	0	1	69	0	0	NA	0	1	0	0	0	0	NA	NA	0	NA	0	NA	0
7-C6	High	1	130004	2012-11-08	2012-11-23	2012-11-15	1	2013-07-20	247	8.2	1	2018-02-05	1908	63.6	0	1	3	2	2	1	5	5	0	1	0	IV B	4	T1b	1	bone&lung	0	2	76	1	1	NA	0	0	0	0	0	0	NA	NA	0	NA	0	NA	0
7-D2	Low&Medium	0	130227	2012-11-13	2012-11-24	2012-11-16	1	2013-05-01	166	5.5	1	2013-08-25	282	9.4	0	1	1	3	2	1	8.5	8.5	1	1	0	I B	1	T1b	0	0	0	1	50	1	0	1	1	0	0	0	0	0	NA	NA	0	NA	0	NA	0
7-D3	Low&Medium	0	130369	2012-11-16	2012-12-19	00:00:00	1	2012-12-19	33	1.1	1	2012-12-19	33	1.1	0	1	1	3	2	1	2.5	2.5	0	1	0	I B	1	T1b	0	0	0	1	59	1	1	1	1	0	0	0	0	0	NA	NA	0	NA	0	NA	0
7-D6	Low&Medium	0	130657	2012-11-23	2012-12-10	2012-11-28	0	2018-03-01	1919	64	0	2018-03-01	1919	64	0	1	4	3	2	1	3	3	0	1	0	I B	1	T1b	0	0	0	1	51	1	1	NA	1	0	0	0	0	0	NA	NA	0	NA	0	NA	0
7-D7	High	1	130696	2012-11-26	2012-12-06	2012-11-29	1	2013-01-01	33	1.1	1	2013-05-20	172	5.7	0	1	1	3	2	1	5	5	0	1	0	I B	1	T1b	0	0	0	1	55	1	0	NA	1	0	0	0	0	0	NA	NA	0	NA	0	NA	0
7-E1	Low&Medium	0	130928	2012-11-30	2012-12-14	2012-12-05	0	2018-03-01	1912	63.7	0	2018-03-01	1912	63.7	0	1	3	2	3	1	3.5	3.5	0	1	0	I B	1	T1b	0	0	0	1	43	0	1	NA	1	0	0	0	0	0	NA	NA	0	NA	0	NA	0
7-E4	Low&Medium	0	131010	2012-12-03	2012-12-15	2012-12-06	1	2013-02-01	57	1.9	1	2013-08-01	238	7.9	0	1	1	3	2	1	25	25	1	1	0	IV B	4	T1b	1	lung&other	0	1	45	1	0	2	1	0	0	0	0	0	NA	NA	0	NA	0	NA	0
7-E5	Low&Medium	0	131113	2012-12-04	2012-12-18	2012-12-11	1	2014-01-01	386	12.9	1	2014-07-01	567	18.9	0	1	1	3	2	1	8	8	1	1	0	I B	1	T1b	0	0	0	1	43	1	1	2	1	0	0	0	0	0	NA	NA	0	NA	0	NA	0
7-E6	Low&Medium	0	131176	2012-12-06	2012-12-21	2012-12-11	0	2018-03-01	1906	63.5	0	2018-03-01	1906	63.5	0	1	0	0	2	1	1.5	1.5	0	1	0	I A	1	T1a	0	0	0	1	58	1	1	1	1	0	0	0	0	0	NA	NA	0	NA	0	NA	0
7-E7	Low&Medium	0	131250	2012-12-07	2012-12-24	2012-12-13	1	2014-08-15	610	20.3	1	2014-10-01	657	21.9	0	1	1	3	1	1	5	5	0	1	0	I B	1	T1b	0	0	0	1	46	1	0	1	1	0	0	0	0	0	NA	NA	0	NA	0	NA	0
7-F3	Low&Medium	0	131446	2012-12-14	2012-12-31	2012-12-21	0	2018-03-01	1896	63.2	0	2018-03-01	1896	63.2	0	1		3	2	1	6	6	1	1		I B	1		0	0	0	2	45	1		2	1	0	0	0	0
7-F4	Low&Medium	0	131528	2012-12-20	2013-01-07	2012-12-25	0	2018-03-01	1892	63.1	0	2018-03-01	1892	63.1	0	1	0	0	2	1	5	5	0	1	0	I B	1	T1b	0	0	0	1	54	1	0	NA	1	0	0	0	0	0	NA	NA	0	NA	0	NA	0
7-F5	Low&Medium	0	131539	2012-12-20	2013-01-07	2014-08-22	0	2018-03-01	1287	42.9	0	2018-03-01	1287	42.9	0	1	0	0	2，3	1	1.3_0.5	1.3	0	2	1	II	2	T2	0	0	0	1	61	1	0	NA	1	0	0	0	0	0	NA	NA	0	NA	0	NA	0
8-A2	Low&Medium	0	132103	2013-01-04	2013-01-16	2013-01-09	1	2013-07-15	187	6.2	1	2013-12-01	326	10.9	0	1	1	3	2	1	12	12	1	1	0	I B	1	T1b	0	0	0	1	23	0	1	NA	1	0	0	0	0	1	1	1	0	1	1	NA	0
8-A4	Low&Medium	0	132805	2013-01-23	2013-02-06	2013-01-28	1	2014-05-01	458	15.3	1	2014-07-01	519	17.3	0	1	1	3	2	1	12	12	1	1	0	I B	1	T1b	0	0	0	1	50	0	1	NA	1	0	0	0	0	1	1	1	0	1	0	NA	0
8-A5	High	1	132915	2013-01-28	2013-02-07	2013-01-30	1	2017-11-01	1736	57.9	0	2018-03-01	1856	61.9	0	1	1	3	1	1	5	5	0	1	0	I B	1	T1b	0	0	0	1	49	1	1	1	1	0	0	0	1	1	1	1	0	1	1	NA	0
8-A6	High	1	132989	2013-01-29	2013-02-08	2013-01-31	0	2018-03-01	1855	61.8	0	2018-03-01	1855	61.8	0	1	1	3	3	1	8	8	1	1	0	IV B	4	T1b	1	lung	0	2	50	1	1	2	1	0	1	0	0	1	1	1	0	1	1	NA	0
8-B3	High	1	132446	2013-01-14	2013-01-28	2013-01-18	0	2018-03-01	1868	62.3	0	2018-03-01	1868	62.3	0	1	3	2~3	2	1	4	4	0	1	0	I B	1	T1b	0	0	0	1	46	0	0	NA	1	0	0	0	0	1	1	1	0	1	0	NA	NA
8-C7	Low&Medium	0	133151	2013-02-16	2013-02-28	2013-02-20	1	2014-07-01	496	16.5	1	2015-02-01	711	23.7	0	2	0	2~3	1	3	2_3	3	0	2	1	II	2	T2	0	0	0	1	56	1	0,1	2	1	0	0	0	0	0,1	0	1	0,0	1	0	NA	0
8-D1	High	1	132015	2012-12-31	2013-01-15	2013-01-07	0	2018-03-01	1879	62.6	0	2018-03-01	1879	62.6	0	1	1	3	3	1	9	9	1	1	0	I B	1	T1b	0	0	0	1	50	1	1	2	1	0	0	0	0	1	1	1	0	1	1	NA	0
8-D2	High	1	132318	2013-01-09	2013-01-22	2013-01-14	1	2016-01-12	1093	36.4	1	2017-12-15	1796	59.9	0	1	1	3	1	1	5	5	0	1	0	I B	1	T1b	0	0	0	1	53	0	1	NA	1	0	0	0	0	1	1	1	0	1	0	NA	0
8-D3	High	1	132494	2013-01-14	2013-01-30	2013-01-21	1	2013-04-01	70	2.3	1	2013-08-01	192	6.4	0	1	1	3	2	1	12.7	12.7	1	1	0	IV B	4	T1b	1	diaphragm	0	1	56	1	0	1	1	0	0	0	0	1	0	1	1	1	1	NA	0
8-D7	Low&Medium	0	133155	2013-02-16	2013-02-25	2013-02-18	1	2013-10-08	232	7.7	1	2013-12-01	286	9.5	0	1	1	3	2	1	10	10	1	1	0	I B	1	T1b	0	0	0	1	35	1	0	1	1	0	0	0	1	0	1	1	0	0	1	NA	0
8-E2	High	1	132397	2013-01-11	2013-01-21	2013-01-15	0	2018-03-01	1871	62.4	0	2018-03-01	1871	62.4	0	1	3	2	2	1	4.5	4.5	0	1	0	IV B	4	T1b	1	lung	0	1	64	1	1	1	0	1	0	0	0	1	0	1	0	1	0	NA	0
8-E4	High	1	132860	2013-01-24	2013-02-08	2013-01-30	0	2018-03-01	1856	61.9	0	2018-03-01	1856	61.9	0	1	0	0	0	1	3.5	3.5	0	1	0	I B	1	T1b	0	0	0	1	50	1	1	NA	1	0	1	0	0	1	1	1	0	1	1	NA	3.2
8-E5	Low&Medium	0	132984	2013-01-28	2013-02-07	2013-01-30	0	2018-03-01	1856	61.9	0	2018-03-01	1856	61.9	0	1	0	0	0	1	1	1	0	1	0	I A	1	T1a	0	0	0	1	51	1	1	NA	1	0	0	0	1	1	1	1	0	1	0	NA	2.3
8-E6	Low&Medium	0	133057	2013-01-31	2013-02-12	2013-02-04	1	2013-08-01	178	5.9	1	2013-10-01	239	8	0	1	1	3	1	1	6	6	1	1	0	IV A	4	T1b	0	0	1	1	55	1	0	2	1	0	0	0	1	1	1	1	0	1	1	NA	2.9
8-F1	High	1	132047	2013-01-04	2013-01-19	2013-01-09	1	2014-04-12	458	15.2667	0	2018-03-01	1877	62.5667	1	1		3	2	1	2	2	0	1	0	I A	1		0	0	0	2	51	1		1	1	0	0	0	0	1	1	1	0	1	0		1.4
8-F2	High	1	132400	2013-01-11	2013-02-04	2013-01-24	1	2014-06-01	493	16.4	0	2018-03-01	1862	62.1	0	1	3	2	1	1	5	5	0	1	0	I B	1	T1b	0	0	0	1	65	0	1	NA	1	0	0	0	0	1	0	1	0	1	1	NA	0
8-F3	Low&Medium	0	132707	2013-01-21	2013-02-04	2013-01-24	0	2018-03-01	1862	62.0667	0	2018-03-01	1862	62.0667	0	1		3	2	1	2	2	0	1		I A	1		0	0	0	1	45	1		1	1	0	0	0	0	0	1	1	0	1	0		2.8
8-F5	Low&Medium	0	131964	2012-12-29	2013-01-14	2013-01-05	1	2014-10-01	634	21.1	0	2018-03-01	1881	62.7	0	1	1	3	2	1	15	15	1	1	0	I B	1	T1b	0	0	0	1	42	1	1	NA	1	0	0	0	0	0	1	1	0	1	1	NA	NA
8-G1	High	1	132068	2013-01-04	2013-01-19	2013-01-07	1	2013-02-01	25	0.8	1	2013-03-06	58	1.9	0	1	1	3	1	1	2_1.5	2	0	2	1	IV B	4	T2	1	other	0	1	52	1	0	1	1	0	0	0	0	1	1	1	0	1	1	NA	0
8-G3	High	1	132776	2013-01-23	2013-02-06	2013-01-25	0	2018-03-01	1861	62	0	2018-03-01	1861	62	0	1	2	4	2	1	4	4	0	1	0	I B	1	T1b	0	0	0	1	41	1	1	2	1	0	0	0	0	1	1	1	0	1	1	NA	0
8-G4	High	1	132901	2013-02-22	2013-03-06	2013-02-26	1	2017-12-30	1768	58.9	1	2018-05-29	1918	63.9	0	1	1	3	1	1	5	5	0	1	0	I B	1	T1b	0	0	0	1	42	1	1	1	1	0	0	0	0	0	0	1	0	1	1	NA	0
9-A2	High	1	133246	2013-02-16	2013-02-26	2013-02-19	0	2018-03-01	1836	61.2	0	2018-03-01	1836	61.2	0	1	1	3	2	1	4	4	0	1	0	I B	1	T1b	0	0	0	1	60	1	1	1	1	0	0	0	0	1	1	1	0	1	1	NA	0
9-A3	Low&Medium	0	133302	2013-02-17	2013-03-05	2013-02-20	1	2014-03-13	386	12.9	1	2014-05-01	435	14.5	0	Epithelial malignancy	0	3~4	2，3	Epithelial malignancy	5	5	0	2	1	IV B	4	T2	1	other	0	2	64	1	0	NA	1	0	0	0	0	0	1	0	0	0	0	NA	0
9-A4	High	1	133348	2013-02-17	2013-03-04	2013-02-20	1	2017-05-01	1531	51	0	2018-03-01	1835	61.2	0	1	1	3	2	1	5_2	5	0	2	1	IV B	4	T2	1	lung	0	1	63	1	1	1	1	0	0	0	0	1	1	1	0	1	1	NA	0
9-A5	Low&Medium	0	133402	2013-02-18	2013-03-04	2013-02-21	0	2018-03-01	1834	61.1	0	2018-03-01	1834	61.1	0	1	1	3	3	1	8	8	1	1	0	I B	1	T1b	0	0	0	1	56	1	1	NA	1	0	0	0	0	1	1	1	0	1	1	NA	0
9-A6	High	1	133420	2013-02-19	2013-03-04	2013-02-22	0	2018-03-01	1833	61.1	0	2018-03-01	1833	61.1	0	1	1	2~3	2	1	2	2	0	1	0	I A	1	T1a	0	0	0	1	60	0	1	NA	1	0	0	0	0	1	0	1	0	1	0	NA	0
9-B1	Low&Medium	0	133441	2013-02-19	2013-03-11	2013-02-25	1	2016-02-23	1093	36.4	0	2018-03-01	1830	61	0	1	3	2	1	1	4	4	0	1	0	IV B	4	T1b	1	thyroid	0	1	41	1	1	2	1	0	0	0	0	1	1	1	0	1	0	NA	0
9-B2	Low&Medium	0	133543	2013-02-22	2013-03-08	2013-02-28	1	2014-03-13	378	12.6	1	2015-06-24	846	28.2	0	1	1	3	2	1	4	4	0	1	0	I B	1	T1b	0	0	0	1	40	0	0	NA	1	0	0	0	0	0	0	1	0	1	1	NA	0
9-B3	Low&Medium	0	133660	2013-02-25	2013-03-07	2013-02-28	1	2013-05-01	62	2.1	1	2013-07-08	130	4.3	0	1	1	3	2	1	7	7	1	1	0	I B	1	T1b	0	0	0	1	55	0	1	NA	1	0	0	0	0	1	1	1	0	1	1	NA	0
9-B6	High	1	133690	2013-02-26	2013-03-08	2013-02-28	1	2014-03-13	378	12.6	0	2018-03-01	1827	60.9	0	1	1	3	1	1	14	14	1	1	0	IV B	4	T1b	1	lung	0	2	27	0	0	NA	1	0	0	0	1	1	1	1	1	1	1	NA	0
9-B7	Low&Medium	0	133698	2013-02-27	2013-03-12	2013-03-06	1	2013-12-01	270	9	1	2014-09-01	544	18.1	0	1	1	3	2	1	6	6	1	1	0	I B	1	T1b	0	0	0	1	59	1	0	NA	1	0	0	0	1	1	1	1	0	1	1	NA	0
9-C1	Low&Medium	0	133733	2013-02-28	2013-03-16	2013-03-07	0	2018-03-01	1820	60.7	0	2018-03-01	1820	60.7	0	1	4	3	2	1	2	2	0	1	0	I A	1	T1a	0	0	0	1	53	1	0	2	1	0	0	0	0	1	1	1	0	1	0	NA	0
9-C3	Low&Medium	0	133749	2013-02-28	2013-03-18	2013-03-11	0	2018-03-01	1816	60.5	0	2018-03-01	1816	60.5	0	1	1	3	1	1	4	4	0	1	0	I B	1	T1b	0	0	0	1	51	0	1	NA	1	0	0	0	1	0	1	1	0	1	1	NA	0
9-C4	High	1	133830	2013-03-02	2013-03-15	2013-03-06	0	2018-03-01	1821	60.7	0	2018-03-01	1821	60.7	0	1	1	3	2	1	8_2	8	1	2	1	III A	3	T3	0	0	0	2	39	0	1	NA	1	0	0	0	0	1	1	1	0	1	1	NA	0
9-C5	Low&Medium	0	133857	2013-03-04	2013-03-21	2013-03-13	1	2013-07-01	110	3.7	1	2013-08-08	148	4.9	0	1	1	3	2	1	10	10	1	1	0	I B	1	T1b	0	0	0	1	53	1	0	1	1	0	0	0	0	1	1	1	0	1	1	NA	0
9-C7	High	1	134047	2013-03-07	2013-03-21	2013-03-13	0	2018-03-01	1814	60.5	0	2018-03-01	1814	60.5	0	1	1	3	2	1	4	4	0	1	0	I B	1	T1b	0	0	0	1	75	1	1	2	1	0	0	0	0	1	0	1	0	1	1	NA	0
9-D2	Low&Medium	0	133876	2013-03-04	2013-03-21	2013-03-12	1	2013-07-01	111	3.7	1	2013-09-15	187	6.2	0	1	1	4	2	1	9	9	1	1	0	I B	1	T1b	0	0	0	1	39	0	1	NA	1	0	0	0	1	1	1	1	0	1	1	NA	0
9-D3	Low&Medium	0	133992	2013-03-06	2013-03-21	2013-03-12	0	2018-03-01	1815	60.5	0	2018-03-01	1815	60.5	0	1	1	3	2	1	4.8	4.8	0	1	0	I B	1	T1b	0	0	0	1	49	0	0	NA	1	0	0	0	0	1	1	1	0	1	0	NA	0
9-D4	Low&Medium	0	134024	2013-03-07	2013-03-18	2013-03-11	1	2013-05-01	51	1.7	1	2013-10-01	204	6.8	0	1	1	3	3	1	7_0.5	7	1	2	1	III A	3	T3	0	0	0	1	46	0	1	NA	1	0	0	0	0	1	1	1	0	1	1	NA	0
9-D5	Low&Medium	0	134146	2013-03-11	2013-03-22	2013-03-15	0	2018-03-01	1812	60.4	0	2018-03-01	1812	60.4	0	1	1	3	3	1	9	9	1	1	0	I B	1	T1b	0	0	0	2	45	0	1	NA	1	0	NA	0	0	1	1	1	0	1	1	NA	0
9-D6	High	1	134240	2013-03-12	2013-03-25	2013-03-14	0	2018-03-01	1813	60.4	0	2018-03-01	1813	60.4	0	1	1	2	2	1	2	2	0	1	0	I A	1	T1a	0	0	0	1	56	1	0	NA	1	0	0	0	0	1	1	1	0	1	0	NA	0
9-D7	Low&Medium	0	134246	2013-03-12	2013-04-01	2013-03-18	1	2013-06-01	75	2.5	1	2013-09-18	184	6.1	0	1	1	3	2	1	5	5	0	1	0	I B	1	T1b	0	0	0	1	47	0	0	NA	1	0	0	0	1	0	1	1	0	1	1	NA	0
9-E3	High	1	134403	2013-03-15	2013-03-27	2013-03-19	0	2018-03-01	1808	60.3	0	2018-03-01	1808	60.3	0	1	1	3	1	1	7.5	7.5	1	1	0	I B	1	T1b	0	0	0	1	43	1	0	1	1	0	0	0	1	1	1	1	0	1	1	NA	0
9-E4	High	1	134557	2013-03-20	2013-04-03	2013-03-25	0	2018-03-01	1802	60.1	0	2018-03-01	1802	60.1	0	1	3	2	2	1	4	4	0	1	0	I B	1	T1b	0	0	0	1	43	0	1	NA	1	0	0	0	0	1	1	1	0	1	1	NA	0
9-E5	Low&Medium	0	134596	2013-03-21	2013-04-07	2013-03-28	0	2018-03-01	1799	60	0	2018-03-01	1799	60	0	1	1	3	2	1	10	10	1	1	0	I B	1	T1b	0	0	0	1	55	0	1	NA	1	0	0	0	0	1	1	1	0	1	0	NA	0
9-E6	Low&Medium	0	134606	2013-03-21	2013-04-01	2013-03-25	1	2015-03-24	729	24.3	1	2016-07-01	1194	39.8	0	1	3	2	2	1	5	5	0	1	0	I B	1	T1b	0	0	0	1	70	1	1	2	1	0	0	0	1	1	0	1	0	1	0	NA	NA
9-E7	Low&Medium	0	134618	2013-03-21	2013-04-01	2013-03-25	0	2018-03-01	1802	60.1	0	2018-03-01	1802	60.1	0	1	1	3	2	1	6	6	1	1	0	I B	1	T1b	0	0	0	1	69	0	1	NA	1	1	0	0	0	1	0	1	0	1	1	NA	0
9-F6	Low&Medium	0	134820	2013-03-27	2013-04-11	2013-04-02	0	2018-03-01	1794	59.8	0	2018-03-01	1794	59.8	0	1	1	3	1	1	3.5	3.5	0	1	0	I B	1	T1b	0	0	0	1	60	1	1	1	1	0	0	0	0	1	1	1	0	1	1	NA	0
9-F7	High	1	134899	2013-03-28	2013-04-12	2013-04-03	0	2018-03-01	1793	59.8	0	2018-03-01	1793	59.8	0	1	1	3	2	1	8.5	8.5	1	1	0	I B	1	T1b	0	0	0	1	54	1	1	2	1	0	0	0	0	1	1	1	0	1	0	NA	0
9-G2	Low&Medium	0	135097	2013-04-02	2013-04-15	2013-04-08	0	2018-03-01	1788	59.6	0	2018-03-01	1788	59.6	0	1	1	3	1	1	3.5	3.5	0	1	0	I B	1	T1b	0	0	0	2	63	0	1	NA	1	0	0	0	0	1	0	1	0	1	1	NA	0
9-G3	Low&Medium	0	135117	2013-04-03	2013-04-17	2013-04-08	0	2018-03-01	1788	59.6	0	2018-03-01	1788	59.6	0	1	1	3	2	1	4	4	0	1	0	I B	1	T1b	0	0	0	1	64	1	1	4	1	0	0	0	0	0	0	1	0	1	0	NA	0
10-A1	High	1	86473	2010-12-21	2010-12-27	0	0	2018-03-01	2627	87.6	0	2018-03-01	2627	87.6	0	1	3	2~3	2	1	13	13	1	1	0	I B	1	T1b	0	0	0	1	70	0	0	NA	1	0	0	0	0	0	NA	NA	0	NA	0	NA	1.3
10-A3	High	1	135566	2013-04-15	2013-05-02	2013-04-19	0	2018-03-01	1777	59.2	0	2018-03-01	1777	59.2	0	1	1	3	2	1	5.8	5.8	1	1	0	I B	1	T1b	0	0	0	1	71	1	0	NA	1	0	0	0	1	1	1	1	0	1	1	NA	0
10-A4	Low&Medium	0	135568	2013-04-15	2013-05-02	2013-04-19	1	2014-12-01	591	19.7	1	2015-10-29	923	30.8	0	1	1	4	2	1	12	12	1	1	0	IV B	4	T1b	1	lung	0	2	40	0	1	NA	1	0	0	0	1	1	1	1	0	1	1	NA	0
10-A5	Low&Medium	0	135672	2013-04-17	2013-05-02	2013-04-23	1	2014-06-01	404	13.5	1	2015-02-01	649	21.6	0	1	1	3	2	1	14	14	1	1	0	I B	1	T1b	0	0	0	1	50	0	1	NA	1	0	0	0	0	1	0	1	0	1	0	NA	0
10-A6	High	1	135736	2013-04-18	2013-05-02	2013-04-23	1	2017-03-15	1422	47.4	0	2018-03-01	1773	59.1	0	1	3	2	1	1	3.5	3.5	0	1	0	I B	1	T1b	0	0	0	1	50	1	1	NA	1	0	0	0	0	1	1	1	0	1	0	NA	0
10-A7	High	1	135738	2013-04-18	2013-05-02	2013-04-24	1	2015-04-09	715	23.8	0	2018-03-01	1772	59.1	0	1	3	2	2	1	15	15	1	1	0	I B	1	T1b	0	0	0	1	51	0	1	0	1	0	0	0	0	1	0	1	0	1	0	NA	0
10-B1	Low&Medium	0	135748	2013-04-18	2013-05-17	2013-04-23	0	2018-03-01	1773	59.1	0	2018-03-01	1773	59.1	0	1	1	3	1	1	16	16	1	1	0	IV B	4	T1b	1	spleen	0	2	50	0	0	NA	1	0	0	0	1	1	0	1	0	1	1	NA	0
10-B7	High	1	136141	2013-06-17	2013-07-08	2013-07-01	0	2018-03-01	1704	56.8	0	2018-03-01	1704	56.8	0	1	4	3	2	1	1.5	1.5	0	1	0	I A	1	T1a	0	0	0	2	57	1	1	2	1	0	0	0	0	1	1	1	0	1	1	NA	0
10-C7	High	1	136642	2013-05-10	2013-05-23	2013-05-15	1	2013-07-01	47	1.6	1	2013-09-16	124	4.1	0	1	1	3	1，3	1	6_1	6	1	2	1	III A	3	T3	0	0	0	1	78	0	1	NA	1	0	0	0	0	1	0	1	0	1	1	NA	0
10-D1	High	1	136646	2013-05-11	2013-05-24	2013-05-14	0	2018-03-01	1752	58.4	0	2018-03-01	1752	58.4	0	1	3	2	2	1	6	6	1	1	0	I B	1	T1b	0	0	0	1	67	0	1	NA	1	0	0	0	0	1	0	1	0	1	1	NA	0
10-D2	Low&Medium	0	136787	2013-05-14	2013-05-28	2013-05-17	1	2016-05-27	1106	36.9	0	2018-03-01	1749	58.3	NA	2	0	2~3	1	3	14	14	1	1	0	I B	1	T1b	0	0	0	2	57	0	1	NA	1	0	0	0	0	0	0	1	1	0	1	NA	0
10-D3	High	1	136825	2013-05-15	2013-05-31	2013-05-20	0	2018-03-01	1746	58.2	0	2018-03-01	1746	58.2	0	1	1	3	2	1	8	8	1	1	0	I B	1	T1b	0	0	0	1	57	0	0	NA	1	0	0	0	0	1	0	1	0	1	1	NA	0
10-D4	Low&Medium	0	136839	2013-05-15	2013-05-27	2013-05-20	1	2015-04-05	685	22.8	0	2018-03-01	1746	58.2	0	1	1	3	3	1	3	3	0	1	0	I B	1	T1b	0	0	0	1	64	0	1	NA	1	0	0	0	0	1	0	1	0	1	1	NA	0
10-E1	Low&Medium	0	137293	2013-05-27	2013-06-06	2013-05-30	0	2018-03-01	1736	57.9	0	2018-03-01	1736	57.9	0	1	1	3	3	1	7	7	1	1	0	I B	1	T1b	0	0	0	1	63	0	0	NA	1	0	0	0	0	1	0	1	0	1	1	NA	0
10-E2	High	1	137441	2013-05-29	2013-06-09	2013-06-04	1	2014-12-01	545	18.2	1	2015-09-18	836	27.9	0	1	1	3	1	1	3	3	0	1	0	I B	1	T1b	0	0	0	1	58	1	1	1	1	0	0	0	0	1	0	1	0	1	1	NA	0
10-E3	High	1	137708	2013-06-05	2013-06-18	2013-06-08	1	2014-02-27	264	8.8	1	2014-08-01	419	14	0	1	1	3	1	1	8	8	1	1	0	IV B	4	T1b	1	lung	0	1	73	0	1	NA	1	0	0	0	0	1	0	1	0	1	1	NA	1
10-E4	Low&Medium	0	137729	2013-06-05	2013-06-19	2013-06-08	0	2018-03-01	1727	57.6	0	2018-03-01	1727	57.6	0	1	1	3	1	1	15	15	1	1	0	IV B	4	T1b	1	lung	0	1	44	1	1	NA	1	0	0	0	0	1	1	1	0	1	1	NA	0
10-E5	Low&Medium	0	137771	2013-06-05	2013-06-20	2013-06-13	1	2013-08-01	49	1.6	1	2014-12-01	536	17.9	0	1	7	3	3	1	9	9	1	1	0	I B	1	T1b	0	0	0	1	43	0	0	NA	1	0	0	0	1	0	0	1	1	1	0	NA	0
10-E6	High	1	137990	2013-06-13	2013-06-24	2013-06-17	0	2018-03-01	1718	57.3	0	2018-03-01	1718	57.3	0	1	2	3	2	1	4	4	0	1	0	I B	1	T1b	0	0	0	1	51	0	1	NA	1	0	0	0	0	1	1	1	0	1	0	NA	0
10-F2	Low&Medium	0	138285	2013-06-19	2013-07-03	2013-06-26	0	2018-03-01	1709	57	0	2018-03-01	1709	57	0	1	1	3	1	1	4.5	4.5	0	1	0	I B	1	T1b	0	0	0	1	56	0	1	NA	1	0	0	0	0	1	1	1	0	1	1	NA	0
10-F3	Low&Medium	0	138322	2013-06-19	2013-07-01	2013-06-23	0	2018-03-01	1712	57.1	0	2018-03-01	1712	57.1	0	1	1	3	2	1	7	7	1	1	0	I B	1	T1b	0	0	0	1	42	1	0	1	1	0	0	0	0	0	0	1	0	1	1	NA	0
10-F4	Low&Medium	0	138382	2013-06-21	2013-07-03	2013-06-25	0	2018-03-01	1710	57	0	2018-03-01	1710	57	0	1	1	3	2	1	3.6	3.6	0	1	0	I B	1	T1b	0	0	0	1	50	1	0	NA	1	0	0	0	0	0	0	1	1	0	1	NA	0
[truncated: 7 more columns]
